# Supplementary material for: Characteristics of Metabolites in the Development of Atherosclerosis in Tibetan Minipigs Determined Using Untargeted Metabolomics
Source: Nutrients. 2023 Oct 18;15(20):4425. doi: 10.3390/nu15204425 (PMC10609677; doi:10.3390/nu15204425)
Supplement: Supplementary file 1 [file nutrients-15-04425-s001.zip]

Archive with 2 entries (2 files):
- nutrients-2584272-supplementary.pdf
- nutrients-2584272-supplementary.xlsx
