# Supplementary material for: Characteristics of Metabolites in the Development of Atherosclerosis in Tibetan Minipigs Determined Using Untargeted Metabolomics
Source: Nutrients. 2023 Oct 18;15(20):4425. doi: 10.3390/nu15204425 (PMC10609677; doi:10.3390/nu15204425)
Supplement: Supplementary file 1 [file nutrients-15-04425-s001.zip › nutrients-2584272-supplementary.xlsx]

## Sheet: S1
Table S1 The levels of IMT, endothelial injury factor and inflammation factor in the samples at 28 weeks
Class	Time (weeks)	Sample ID	Lipid accumulation area(%)	IMT (μm)	ET-1 (pg/ml)	vWF (pg/ml)	CRP (ug/mL)	TNFA (ng/L)	IL-1B (ng/L)	IL-6 (ng/L)
NC	28	P4	0	10.7167	9.33596	6.17663	1.2	1258.73	69.54	361.04
NC	28	P14	0	14.5317	9.10344	8.0013	1.49	1141.67	58.97	337.45
NC	28	P20	0	17.5233	11.553	6.483	1.38	1481.93	60.2	376.49
NC	28	P25	0	14.025	NA	8.8778	2.15	907.59	58.33	487.63
NC	28	P28	0	7.99333	10.2456	7.07504	2.3	1557.46	53.82	574.87
NC	28	P30	0	15.2	8.26091	6.66854	3.91	1145.01	54.66	624
Model	28	P3	54.99	408.1	12.9263	10.1654	6.69	1388.59	60.27	729.18
Model	28	P7	40.35	157.8	13.9738	8.53938	5.07	2334.84	71.71	513.78
Model	28	P23	63.18	149.3	14.604	9.48438	2.65	1552.16	75.48	976.49
Model	28	P29	32.84	192.5	13.8816	7.56318	3.42	1648.59	99.19	803.5
Model	28	P32	60.69	329.2	13.4683	10.6078	5.42	1334.84	98.22	912.12
Model	28	P43	24.47	218.05	11.6572	10.3286	10.57	2357.66	60.66	795.05

## Sheet: S2
Table S2 The relative abundance of metabolites in the all the samples.
Sample ID	Time (eeks)	class	(13E)-11a-Hydroxy-9,15-dioxoprost-13-enoic acid	(1S,2R,4S)-(-)-Bornyl acetate	(2R)-2-Hydroxy-3-(phosphonatooxy)propanoate	(2S,4S)-4-Hydroxy-2,3,4,5-tetrahydrodipicolinate	(2Z,4S,5R)-2-Amino-4,5,6-trihydroxyhex-2-enoate	(3R)-beta-Leucine	(4Z,7Z,10Z,13Z,16Z,19Z)-Docosahexaenoic acid ethyl ester	(9Z,12Z,15Z)-Octadecatrienoic acid	(R)-4-Hydroxymandelate	(R)-5,6-Dihydrothymine	(S)-1-Phenylethanol	(S)-Methylmalonic acid semialdehyde	1-Aminocyclopropanecarboxylic acid	1-Arachidonoylglycerol	1-Methyladenosine	1-Methylhistamine	1-Methylhistidine	1-Methylnicotinamide	1-Naphthylamine	1-palmitoyl-dihydroxyacetone-phosphate	1-palmitoylglycerophosphocholine	1-Pyrroline-2-carboxylic acid	1,1-Dimethylbiguanide	1,3-Benzenediol	10-Hydroxydecanoic acid	10E,12Z-Octadecadienoic acid	11,12-EET	11,14,17-Eicosatrienoic acid	12-Hydroxydodecanoic acid	12-Keto-tetrahydro-leukotriene B4	12,13-DHOME	13-L-Hydroperoxylinoleic acid	13(S)-HPOT	13S-hydroxyoctadecadienoic acid	14,15-DiHETrE	14alpha-Hydroxy-5beta-cholest-7-ene-3,6-dione	16-Hydroxypalmitate	16(R)-HETE	17a-Estradiol	1H-Indole-3-acetamide	2-(Methylamino)benzoic acid	2-Biphenylol	2-Dehydropantoate	2-Deoxyadenosine	2-Furancarboxaldehyde	2-Furoate	2-Heptanone
P10	4	Model	124018	2.54439e+06	6.89889e+06	3.73471e+07	3.54206e+06	2.86066e+06	1.03433e+08	821820	2.35631e+08	1.51361e+07	6.17517e+07	8.46834e+06	8.08155e+07	9.56433e+06	1.43532e+07	3.90781e+06	7.3449e+07	1.69606e+06	2.00503e+07	1.27421e+06	1.47652e+08	1.30613e+07	6.84219e+06	4.01329e+06	1.25533e+06	9.17372e+07	1.25774e+07	6.3146e+07	1.98903e+06	1.00652e+07	284659	4.87204e+06	9.99256e+06	2.62486e+06	1.16718e+06	208755	5.51594e+06	3.69371e+06	1.19092e+08	4.32962e+06	2.06651e+07	1.37752e+06	2.6027e+06	272654	1.47593e+07	4.28706e+07	5.64565e+07
P23	4	Model	43209.1	2.99922e+06	6.04683e+06	3.22729e+07	5.38697e+06	1.14836e+07	1.08355e+07	839143	2.65962e+08	7.15429e+07	2.17431e+08	3.92228e+07	6.43069e+07	1.38827e+07	1.04901e+07	3.98783e+06	5.56239e+07	1.12789e+06	1.72061e+07	987377	3.6915e+08	2.23606e+07	8.19983e+06	2.59825e+06	572657	8.1691e+07	1.76307e+07	3.80016e+07	3.52375e+06	7.53065e+06	285555	7.18727e+06	1.57669e+07	9.98117e+06	2.05408e+06	1.53036e+08	2.88026e+06	6.16634e+06	2.71187e+08	2.26189e+07	5.43168e+07	4.06361e+06	2.87668e+06	498045	6.22329e+06	5.71192e+07	6.13481e+07
P29	4	Model	3.72889e+06	2.59637e+06	3.92522e+06	3.1482e+07	6.51484e+06	2.70223e+06	1.39176e+08	1.01461e+06	3.37737e+08	1.53282e+07	5.72301e+07	1.60457e+07	8.004e+07	1.15537e+07	1.61985e+07	3.63284e+06	8.93382e+07	8.74485e+06	1.00637e+07	1.29247e+06	4.88056e+08	1.56527e+07	1.25218e+07	2.48243e+06	1.06432e+06	6.33282e+07	1.77098e+07	3.12412e+07	2.03192e+06	1.28868e+07	432056	7.93082e+06	1.49536e+07	1.34682e+07	1.78226e+06	522302639	4.0843e+06	7.91317e+06	7.76986e+07	7.56046e+06	2.15455e+07	2.12383e+07	1.57144e+07	432319	1.13351e+07	4.53915e+07	5.41817e+07
P3	4	Model	3.8893e+06	1.84372e+06	8.45504e+06	2.28269e+07	2.83953e+06	2.64093e+06	3.21568e+07	799956	2.1144e+08	3.33729e+07	1.55207e+07	2.93378e+07	6.65488e+07	4.32272e+06	1.08267e+07	3.79518e+06	7.22127e+07	1.27045e+07	7.25623e+06	2.09933e+06	2.75503e+08	4.28285e+07	1.41692e+07	6.84069e+06	673159	6.57913e+07	7.39078e+06	1.81725e+07	898206	5.74462e+06	439017	3.2151e+06	1.12891e+07	1.88425e+06	733070	4.30029e+08	4.09282e+06	488505	6.95304e+07	5.34777e+06	2.82286e+07	7.57478e+06	1.55057e+07	288513	1.94223e+07	4.40567e+07	6.24715e+07
P38	4	Model	345281	3.93065e+06	3.86975e+06	3.91125e+07	3.1225e+06	2.80092e+06	4.60302e+07	948366	2.43316e+08	1.7461e+07	3.0443e+07	3.58244e+07	8.31603e+07	1.78586e+07	1.54072e+07	3.243e+06	9.02842e+07	1.2248e+06	1.04359e+07	1.96425e+06	1.90835e+08	1.32148e+07	1.33528e+07	2.80448e+06	869368	7.36028e+07	3.09639e+07	8.37366e+07	1.60856e+06	1.57864e+07	519651	7.00783e+06	9.57909e+06	1.54198e+07	1.81257e+06	268463898	4.2635e+06	1.01563e+07	4.58316e+06	9.14971e+06	5.06448e+07	5.78211e+06	2.00932e+07	993889	1.26363e+07	6.78439e+07	5.96528e+07
P43	4	Model	3.25692e+06	2.6924e+06	3.10805e+06	2.99831e+07	3.83964e+06	2.68217e+06	4.98409e+07	1.08499e+06	3.01027e+08	1.58326e+07	2.88435e+07	1.66853e+07	7.76455e+07	8.94394e+06	1.14792e+07	3.71466e+06	8.50395e+07	5.67664e+06	1.25301e+07	1.07485e+06	0	1.51515e+07	1.00297e+07	1.98433e+06	1.25907e+06	9.93e+07	1.45065e+07	2.42734e+07	2.16827e+06	1.3902e+07	371928	4.40167e+06	1.11178e+07	8.00339e+06	1.18109e+06	3.29934e+08	4.0905e+06	6.75507e+06	1.71191e+08	4.72815e+06	1.86075e+07	1.4726e+06	1.84601e+07	743905	7.1126e+06	3.66958e+07	5.48592e+07
P10	8	Model	2.9034e+06	328266	5.12518e+06	2.79673e+07	3.05318e+06	1.2906e+07	5.23853e+07	1.34391e+07	3.42097e+08	1.55877e+07	2.43013e+07	3.44306e+07	7.07772e+07	8.89518e+06	1.30939e+07	1.00458e+07	5.1713e+07	8.72269e+06	1.31019e+07	730856	8.20893e+08	2.66702e+07	9.58027e+06	4.52937e+06	965640	1.12349e+08	4.42154e+06	1.12897e+07	1.43428e+06	4.51572e+06	1.36776e+07	7.0835e+06	1.02088e+07	2.19675e+07	1.39457e+06	2.44118e+08	4.17709e+06	3.8656e+06	4.65768e+07	4.2384e+06	2.07668e+07	1.76498e+07	1.52395e+07	776039	5.23396e+06	4.27949e+07	5.96646e+07
P23	8	Model	4.06737e+06	2.33553e+06	3.49666e+06	2.17634e+07	4.18196e+06	7.53963e+06	8.28212e+06	1.49519e+07	230530963	1.71651e+07	1.43844e+07	3.34905e+07	5.61817e+07	1.05917e+06	1.06536e+07	9.72764e+06	7.35907e+07	9.34826e+06	3.4446e+06	898106	4.37254e+08	2.33951e+07	8.127e+06	2.45873e+06	934864	7.6554e+07	1.11759e+07	1.89716e+06	1.46995e+06	4.06499e+06	1.53863e+07	7.7299e+06	9.73341e+06	2.50675e+07	1.53875e+06	2.11588e+08	2.70745e+06	5.29303e+06	7.78521e+07	1.05763e+07	3.00812e+07	1.89633e+07	1.08701e+07	369169	1.57319e+07	5.39597e+07	5.96139e+07
P29	8	Model	5.26861e+06	2.13883e+06	3.62112e+06	2.46334e+07	2.38753e+06	1.09092e+07	3.65757e+07	1.89458e+07	2.71489e+08	5.68813e+07	2.96754e+07	3.80133e+07	7.6881e+07	1.88793e+07	1.41876e+07	4.65628e+06	6.09628e+07	2.48642e+06	1.22137e+07	1.43461e+06	3.5255e+08	1.75188e+07	1.25416e+07	2.32501e+06	1.03758e+06	1.28697e+08	3.03569e+07	4.12955e+07	2.08563e+06	7.13276e+06	1.94291e+07	2.02372e+07	2.89449e+07	3.98411e+07	1.39407e+06	1.60566e+08	4.46243e+06	1.35343e+06	7.1188e+07	4.85343e+06	1.28539e+07	4.4781e+06	1.72304e+07	1.87887e+06	1.88502e+07	4.73169e+07	5.1243e+07
P3	8	Model	3.37229e+06	2.43397e+06	7.17623e+06	2.39174e+07	878435	3.37609e+07	9.0788e+06	1.90608e+07	2.85712e+08	1.62101e+07	2.0427e+07	2.02892e+07	6.59978e+07	8.35773e+06	1.26712e+07	1.57297e+07	7.87912e+07	1.32847e+07	1.71087e+07	1.01419e+06	2.00272e+08	1.71321e+07	1.44557e+07	1.01965e+07	826499	5.31652e+07	2.72074e+06	9.85144e+06	1.56276e+06	1.92718e+06	18107822	7.70008e+06	1.14825e+07	3.20767e+07	1.66927e+06	5.32314e+08	2.60383e+06	340484	3.76074e+07	1.13195e+07	3.04156e+07	1.80124e+07	1.09273e+07	1.0812e+06	6.44481e+06	4.48446e+07	6.07996e+07
P38	8	Model	4.71043e+06	1.29738e+06	5.11745e+06	1.65395e+07	906795	8.23314e+06	1.17536e+07	2.11222e+07	1.90948e+08	1.71129e+07	1.16265e+07	3.34587e+07	6.4792e+07	1.22716e+07	4.08046e+06	1.78137e+07	5.73519e+07	1.18269e+06	9.66233e+06	966702	2.73783e+08	1.91023e+07	1.04137e+07	2.71301e+06	1.06792e+06	9.04164e+07	1.59929e+07	14588159	1.41121e+06	7.82448e+06	1.71726e+07	1.04158e+07	1.2912e+07	3.97414e+07	1.87452e+06	393936525	3.67327e+06	7.74794e+06	1.69154e+07	8.49758e+06	5.64055e+07	2.81959e+07	3.7854e+07	1.20594e+06	1.01027e+07	6.99069e+07	5.93549e+07
P43	8	Model	9.54644e+06	1.4417e+06	2.00706e+06	2.46032e+07	2.27444e+06	2.7786e+06	3.33676e+07	1.25197e+07	2.92392e+08	5.77198e+07	1.14084e+07	4.45665e+07	7.13956e+07	8.44647e+06	1.39635e+07	4.87598e+06	5.25572e+07	1.72158e+06	1.64195e+07	1.39788e+06	5.23917e+08	1.51378e+07	9.00753e+06	2.56833e+06	1.07647e+06	8.72808e+07	1.18908e+07	3.9866e+07	1.89063e+06	1.15803e+07	1.48297e+07	7.97833e+06	1.23361e+07	2.41521e+07	1.2563e+06	1.19609e+07	2.76297e+06	3.64026e+06	1.41035e+08	5.47393e+06	1.64061e+07	1.76115e+07	1.40412e+07	1.07796e+06	1.26538e+07	5.25729e+07	5.85445e+07
P23	16	Model	4.68129e+06	2.43897e+06	3.48365e+06	3.65865e+07	2.96276e+06	1.42519e+07	8.01185e+06	1.33782e+07	3.12256e+08	8.293e+07	3.3331e+07	1.86375e+07	7.86409e+07	9.03242e+06	1.09666e+07	4.81065e+06	8.07317e+07	2.43637e+06	1.50759e+07	1.63947e+06	4.53277e+08	2.03882e+07	1.25257e+07	2.09228e+06	1.17865e+06	6.91084e+07	398445	4.23952e+07	2.05487e+06	1.52902e+06	1.76679e+07	7.42227e+06	7.90715e+06	2.64511e+07	1.5548e+06	1.69622e+08	2.56673e+06	5.22315e+06	7.76524e+07	8.36265e+06	2.13967e+07	1.66928e+07	1.27586e+07	2.04297e+06	8.85785e+06	4.8697e+07	6.05693e+07
P29	16	Model	5.44919e+06	384085	2.86979e+06	2.99243e+07	3.10873e+06	3.00757e+06	2.96736e+07	1.48789e+07	380764047	8.54974e+07	5.47475e+07	1.58081e+07	8.77243e+07	1.51484e+06	1.23929e+07	5.73345e+06	1.0614e+08	2.34068e+07	1.69664e+07	1.84297e+06	0	2.07594e+07	1.55682e+07	1.68055e+06	1.66565e+06	105623020	4.82662e+06	6.94647e+06	3.08912e+06	1.82268e+06	1.83301e+07	6.55232e+06	9.23313e+06	2.01297e+07	1.33455e+06	4.05747e+08	1.74899e+06	2.35774e+06	1.16354e+08	8.10411e+06	1.32747e+07	1.30082e+07	1.8123e+07	981444	6.46967e+06	6.37824e+07	5.69914e+07
P3	16	Model	4.90788e+06	1.79447e+06	6.2582e+06	2.56676e+07	1.23583e+06	1.18449e+07	4.52621e+07	1.99397e+07	2.99545e+08	1.96225e+07	7.15208e+07	1.28817e+07	7.28397e+07	5.43382e+06	1.4507e+07	8.03261e+06	6.60199e+07	5.60374e+07	1.18274e+07	2.01096e+06	2.54189e+08	1.42832e+07	1.40624e+07	5.41217e+06	1.58882e+06	7.17478e+07	2.59469e+06	5.84761e+06	1.9772e+06	2.92209e+06	2.73859e+07	6.47507e+06	9.23296e+06	3.06813e+07	974193	2.97312e+08	2.39356e+06	274939	4.60771e+07	1.86431e+07	2.49926e+07	1.80139e+07	1.35692e+07	1.47557e+06	1.51501e+07	4.97099e+07	5.59212e+07
P32	16	Model	3.76828e+06	2.3387e+06	3.22843e+06	3.91578e+07	4.0568e+06	2.9203e+06	4.7927e+06	1.43528e+07	3.3657e+08	1.84908e+07	3.51882e+07	5.00226e+07	8.2872e+07	5.99999e+06	1.29107e+07	4.58726e+06	1.06311e+08	3.30305e+07	1.30042e+07	1.425e+06	2.70188e+08	1.3457e+07	1.22865e+07	1.90475e+06	1.10984e+06	8.3904e+07	3.72417e+06	3.94342e+07	1.3312e+06	808488	1.87855e+07	4.95054e+06	9.63039e+06	2.00958e+07	1.4679e+06	6.87266e+07	3.12932e+06	2.18432e+06	5.69702e+07	1.08671e+07	2.06909e+07	1.63758e+07	1.54006e+07	1.05352e+06	1.20411e+07	4.63958e+07	5.70903e+07
P43	16	Model	4.34221e+06	1.93765e+06	2.50661e+06	3.67936e+07	2.3797e+06	1.79458e+06	1.07728e+07	4.93465e+06	4.90526e+08	7.83922e+07	8.26829e+07	3.04869e+07	8.65532e+07	1.15126e+07	1.2852e+07	5.98067e+06	9.30271e+07	3.52801e+07	3.43751e+06	1.99686e+06	5.88417e+08	1.76244e+07	1.22058e+07	1.67435e+06	1.08102e+06	9.86605e+07	2.08665e+06	3.03752e+07	2.63958e+06	1.93824e+06	2.03761e+07	4.85202e+06	7.88804e+06	5.09629e+07	1.06125e+06	3.72817e+08	2.85256e+06	2.1085e+06	1.23822e+08	8.16028e+06	9.83558e+06	1.46327e+07	1.58389e+07	850578	9.55173e+06	5.79434e+07	5.43026e+07
P23	24	Model	5.37704e+06	3.3647e+06	1.99259e+06	3.29659e+07	1.91313e+06	1.30393e+07	4.58744e+07	1.96119e+07	4.12818e+08	2.45474e+07	7.84101e+07	3.97514e+07	7.54902e+07	1.41252e+06	1.44093e+07	2.02131e+07	1.09984e+08	4.30778e+07	9.64291e+06	473036	1.29647e+08	1.20598e+07	1.1123e+07	1.90172e+06	1.30892e+06	1.0363e+08	379555	3.87826e+06	2.22208e+06	93598.4	2.53461e+07	4.16845e+06	6.07334e+06	2.72564e+07	1.36732e+06	8.8099e+07	3.19024e+06	3.71829e+06	6.44675e+07	1.49266e+07	17223704	1.37749e+07	1.66464e+07	1.81343e+06	1.03954e+07	5.12107e+07	4.18646e+07
P29	24	Model	3.59401e+06	309797	1.97944e+06	3.63849e+07	2.20523e+06	2.96764e+06	2.1789e+07	1.93703e+07	3.84243e+08	1.58602e+07	5.6265e+07	3.90133e+07	8.09955e+07	8.81192e+06	9.93619e+06	1.84644e+07	8.89451e+07	1.8769e+07	1.03332e+07	606323	0	1.55754e+07	1.60708e+07	4.12128e+06	1.01202e+06	6.68292e+07	253786	7.79761e+06	1.50897e+06	74451.2	2.44255e+07	4.00185e+06	5.28442e+06	2.6018e+07	805510	1.32765e+08	2.25647e+06	2.49616e+06	4.44805e+07	6.67421e+06	7.69839e+06	1.02426e+07	1.57024e+07	635517	8.6556e+06	3.95352e+07	5.12019e+07
P3	24	Model	3.67393e+06	167681	3.59588e+06	3.14025e+07	1.03924e+06	2.96737e+06	5.7598e+07	2.32741e+07	3.55565e+08	7.74947e+07	7.48199e+07	1.71223e+07	7.60999e+07	1.5123e+06	1.19634e+07	2.54578e+07	1.10695e+08	6.29725e+07	1.22921e+07	611016	1.79016e+08	1.45441e+07	1.31821e+07	4.63577e+06	829936	4.9168e+07	221027	9.15386e+06	1.22474e+06	124903	2.74627e+07	4.895e+06	7.85654e+06	3.41773e+07	613457	5.02153e+08	2.04163e+06	108359	4.86445e+06	4.08519e+06	1.84096e+07	9.70358e+06	1.59911e+07	867423	1.09034e+07	4.69367e+07	5.7673e+07
P32	24	Model	4.47001e+06	2.42837e+06	2.9891e+06	3.90043e+07	741439	1.78839e+07	4.82184e+07	1.93482e+07	4.58216e+08	7.85228e+07	8.5305e+07	6.60954e+06	7.94074e+07	4.21785e+06	1.33598e+07	2.4882e+07	9.10334e+07	5.83965e+07	1.39611e+07	430628	1.93733e+08	1.32286e+07	1.21378e+07	1704279	3.57665e+06	5.31633e+07	400722	6.72513e+06	4.38644e+06	168931	1.88532e+07	4.21536e+06	7.00666e+06	3.00323e+07	5.23215e+06	1.41365e+08	2.68023e+06	6.86596e+06	1.69745e+08	1.78419e+07	1.61426e+07	2.61585e+07	1.4196e+07	432596	1.35724e+07	4.98528e+07	4.85212e+07
P43	24	Model	6.74254e+06	1.32592e+06	1.98757e+06	3.43747e+07	859782	2.95424e+06	5.50126e+07	2.39363e+07	4.14182e+08	2.55016e+07	5.88328e+07	2.94919e+07	7.58704e+07	964791	1.08679e+07	2.49609e+07	8.04532e+07	1.2999e+07	9.09051e+06	690467	0	1.50561e+07	1.154e+07	4.88699e+06	2.84738e+06	9.75685e+07	255821	1.05955e+06	2.80103e+06	109368	2.54745e+07	7.00756e+06	4.92198e+06	3.63782e+07	1.40584e+06	1.40869e+08	3.56133e+06	2.54641e+06	118606905	1.54437e+07	1.37703e+07	7.89855e+06	1.37255e+07	2.2161e+06	1.02071e+07	5.68439e+07	4.5521e+07
P7	24	Model	2.53186e+06	2.29712e+06	1.88131e+06	3.04055e+07	700479	2.31415e+07	9.41981e+06	1.57827e+07	3.57545e+08	2.71131e+07	7.42498e+07	1.27561e+07	7.22613e+07	5.48453e+06	1.18239e+07	2.64451e+07	8.86295e+07	3.01556e+07	1.18879e+07	435757	0	1.53042e+07	1.76764e+07	3.78528e+06	1.70275e+06	5.07169e+07	261634	1.2161e+07	2.33255e+06	103351	2.45582e+07	3.59492e+06	2.75027e+06	2.6586e+07	1.06812e+06	6.6087e+07	3.02701e+06	4.01166e+06	1.01628e+08	7.43264e+06	1.5358e+07	1.83209e+07	1.95988e+07	740300	6.10627e+06	36061845	5.04504e+07
P14	16	NC	3.4663e+06	1.45768e+06	3.90078e+06	2.04282e+07	3.05764e+06	2.849e+06	6.11631e+06	1.41653e+07	3.07497e+08	4.86761e+07	9.1471e+07	3.20042e+07	6.23265e+07	3.71166e+06	1.40589e+07	8.49675e+06	7.92005e+07	6.32173e+07	3.14238e+06	1.94746e+06	1.473e+08	1.40904e+07	1.09471e+07	7.81161e+06	1.04187e+06	9.41992e+07	1.54047e+06	1.8803e+07	1.21916e+06	1.6205e+06	1.54852e+07	6.60374e+06	5.85731e+06	3.26357e+07	1.89398e+06	3.22839e+08	4.44035e+06	3.86057e+06	1.13775e+08	4.12382e+06	4.24402e+07	1.44235e+07	1.8896e+07	987945	9.18051e+06	2.8271e+07	5.55268e+07
P20	16	NC	4.53837e+06	1.55514e+06	1.90226e+06	2.15413e+07	2.47146e+06	1.08542e+07	3.32929e+07	1.71255e+06	371424169	7.58985e+07	1.93263e+08	9.22561e+06	6.84637e+07	327953	1.22305e+07	4.00393e+06	6.45e+07	4.1183e+07	1.18257e+07	2.87152e+06	2.7203e+08	1.58213e+07	1.30856e+07	4.45385e+06	565674	1.32466e+08	775724	4.88115e+07	1.0702e+06	603993	2.0796e+07	4.68375e+06	3.45904e+06	4.98577e+07	2.71618e+06	4.82607e+07	3.00767e+06	3.42711e+06	5.79346e+07	1.55919e+07	3.97434e+07	1.29941e+07	2.44119e+07	1.35186e+06	9.00288e+06	4.05738e+07	5.91774e+07
P25	16	NC	3.43508e+06	2.51129e+06	4.46907e+06	2.16784e+07	3.44466e+06	1.09845e+07	3.08751e+07	1.14171e+07	5.17067e+08	7.70678e+07	6.58472e+07	6.44077e+06	7.66111e+07	753972	1.73697e+07	3.74197e+06	1.19918e+08	7.91545e+07	2.71829e+07	2.07591e+06	4.19573e+08	1.96205e+07	1.49382e+07	2.04833e+06	658870	1.04465e+08	1.81736e+06	1.44001e+07	961164	1.47401e+06	1.31361e+07	3.05044e+06	3.70626e+06	2.27818e+07	1.84782e+06	8.08035e+07	2.43045e+06	3.04772e+06	5.70053e+07	2.67267e+06	2.55579e+07	2.96211e+07	1.10891e+07	631947	5.95592e+06	2.94898e+07	5.92067e+07
P28	16	NC	3.33089e+06	64596.9	4.4454e+06	2.72159e+07	3.69226e+06	3.05237e+07	5.97497e+06	4.09643e+06	4.80297e+08	7.58644e+07	5.28684e+07	6.71659e+06	7.49265e+07	767995	1.62072e+07	4.44234e+06	6.39035e+07	8.31873e+07	1.49121e+07	3.35339e+06	7.20531e+07	1.81894e+07	1.43375e+07	4.85094e+06	510037	5.27403e+07	1.64463e+07	7.0627e+06	1.53892e+06	1.00207e+07	1.63712e+07	5.58982e+06	3.72187e+06	4.3997e+07	1.75233e+06	2.25282e+08	3.32129e+06	2.98773e+06	7.41516e+07	9.80179e+06	1.86093e+07	1.38428e+07	1.24402e+07	540668	1.82074e+07	4.8867e+07	5.42804e+07
P30	16	NC	4.35114e+06	2.13205e+06	6.97488e+06	3.03935e+07	2.39095e+06	2.8428e+06	1.40933e+07	1.57924e+07	4.2634e+08	7.64569e+07	7.36249e+07	3.63848e+07	8.87058e+07	1.27557e+06	1.44908e+07	2.01575e+07	7.06627e+07	2.23561e+07	1.36671e+07	1.68155e+06	1.3119e+08	1.81283e+07	1.53232e+07	4.60781e+06	578675	9.22568e+07	1.80388e+06	1.04763e+07	1.08638e+06	2.99218e+06	1.88665e+07	4.25155e+06	4.34408e+06	2.84707e+07	1.40073e+06	6.68997e+07	3.94226e+06	1.7139e+06	5.31556e+07	6.01365e+06	3.31121e+07	1.07699e+07	2.10389e+07	950920	2.25172e+07	3.59714e+07	5.38628e+07
P4	16	NC	4.60559e+06	5.09823e+06	4.15228e+06	2.15036e+07	1.01323e+06	2.75479e+06	4.01149e+07	2.09016e+07	3.4636e+08	4.90311e+07	2.01971e+07	3.90757e+07	6.37131e+07	5.90992e+06	1.19505e+07	1.97878e+06	7.49445e+07	2.97652e+07	9.4851e+06	1.28378e+06	118718457	1.04139e+07	10920282	2.87969e+06	2.3351e+06	7.96682e+07	1.40806e+06	2.15128e+07	2.42331e+06	1.46003e+06	2.22712e+07	1.16267e+07	7.8249e+06	3.71645e+07	3.70224e+06	3.35946e+08	2.09539e+06	2.30275e+06	7.40169e+07	6.82381e+06	1.78264e+07	1.5649e+07	1.39129e+07	506394	8.22721e+06	3.30388e+07	5.75111e+07
P14	24	NC	9.70668e+06	254746	2.49674e+06	2.19376e+07	678934	2.99926e+07	1.59324e+07	2.05886e+07	4.0144e+08	16839955	1.34719e+08	1.54834e+07	6.1118e+07	973613	1.67976e+07	2.37857e+07	1.24701e+08	1.17914e+08	1.23435e+07	434558	1.72796e+08	1.30051e+07	1.21503e+07	3.62062e+06	889564	6.63195e+07	259971	1.34681e+07	875205	79619.2	1.87706e+07	3.59905e+06	4.47846e+06	3.81095e+07	1.63396e+06	1.26692e+08	1.90592e+06	1.996e+06	2.58103e+07	1.10928e+07	3.42438e+07	1.88426e+07	2.7359e+07	616628	6.62654e+06	2.72157e+07	5.40747e+07
P20	24	NC	5.76313e+06	349979	1.94617e+06	1.76667e+07	1.40241e+06	2.93095e+06	2.46638e+07	2.05575e+07	355523184	6.69705e+07	2.59689e+07	1.58792e+07	5.96218e+07	1.64696e+06	3.06451e+06	2.40126e+07	1.03204e+08	1.42922e+07	2.80176e+06	842421	7.70804e+07	1.15558e+07	1.42013e+07	2.79718e+06	638589	3.13309e+07	339815	3.91717e+07	2.69003e+06	79353.2	2.07482e+07	7.2986e+06	5.11847e+06	3.8733e+07	2.09867e+06	8.04222e+08	1.96111e+06	4.23182e+06	1.53006e+08	1.11052e+07	2.6502e+07	9.95747e+06	2.60913e+07	636132	9.01292e+06	4.20489e+07	5.94433e+07
P25	24	NC	4.46655e+06	380761	3.38928e+06	3.12628e+07	1.5275e+06	1.17002e+07	1.48701e+07	2.02746e+07	4.14335e+08	6.94919e+07	8.56894e+07	1.32101e+07	7.90161e+07	1.21492e+06	2.09041e+07	2.82742e+07	1.31693e+08	4.28714e+07	2.4155e+06	582106	0	1.11863e+07	1.54515e+07	1.89597e+06	487220	7.79639e+07	327849	6.83924e+06	630139	64701.6	1.89318e+07	2.30407e+06	1.97583e+06	3.27279e+07	778383	6.36252e+07	2.44528e+06	1.26149e+06	2.88896e+07	943515	1.27631e+07	8.68909e+06	9.18807e+06	1.37896e+06	5.95087e+06	3.52712e+07	5.23358e+07
P28	24	NC	5.00146e+06	162488	3.26225e+06	4.97132e+07	2.17019e+06	7.68897e+06	3.78386e+06	2.06176e+06	4.76459e+08	3.73796e+07	1.72894e+08	2.60003e+07	9.37779e+07	532544	1.75643e+07	2.73626e+07	6.10073e+07	4.48595e+07	8.22643e+06	542830	136803397	1.88014e+07	1.724e+07	5.71291e+06	777099	8.30633e+07	243964	1.77513e+07	870407	56347.9	1.80269e+07	3.0289e+06	3.51896e+06	4.11814e+07	1.90825e+06	8.72801e+07	2.19126e+06	2.57039e+06	6.66431e+07	3.03426e+07	4.32867e+07	1.22018e+07	2.11611e+07	1.78297e+06	1.57343e+07	4.53023e+07	5.06173e+07
P30	24	NC	6.20939e+06	1.33411e+06	4.37452e+06	3.13661e+07	1.05487e+06	2.8587e+06	1.78046e+06	2.62105e+07	5.20906e+08	6.65255e+07	1.25348e+08	2.1913e+07	8.17036e+07	1.077e+06	1.62627e+07	2.6769e+07	6.9996e+07	1.37622e+08	1.14533e+07	512361	1.69206e+08	1.31028e+07	1.36494e+07	2.21204e+06	970864	5.9255e+07	231521	2.30714e+07	1.31015e+06	41083.9	2.23603e+07	7.29916e+06	1.67514e+06	4.73521e+07	990558	9.1033e+07	2.87424e+06	1.67912e+06	6.80238e+07	6.37154e+06	2.14324e+07	1.71918e+07	2.38045e+07	733669	5.78038e+06	3.42164e+07	5.2881e+07
P4	24	NC	3.61656e+06	0	2.82495e+06	2.31786e+07	1.08562e+06	2.88839e+06	2.82588e+07	1.19875e+07	4.13506e+08	6.7791e+07	4.86087e+07	6.46289e+06	6.49406e+07	996741	1.37635e+07	1.62939e+07	1.15592e+08	5.268e+07	1.34178e+07	406442	1.39938e+08	1.35634e+07	1.03365e+07	2.31385e+06	1.05395e+06	7.07346e+07	291211	1.83699e+07	855645	105222	1.78552e+07	5.43285e+06	4.54227e+06	1.94915e+07	1.71659e+06	2.04613e+08	2.999e+06	2.69959e+06	2.68222e+07	8.71201e+06	2.28833e+07	1.63661e+07	2.13659e+07	585350	8.36843e+06	2.0575e+07	5.80335e+07
[truncated: 445 more columns]

## Sheet: S3
Table S3 the results of Correlation analysis.
	Correlation coefficient							p value
	IMT	ET-1	vWF	CRP	TNFA	IL-1B	IL-6	IMT	ET-1	vWF	CRP	TNFA	IL-1B	IL-6
Sphinganine	0.384615	0.481818	0.293706	0.496503	0.293706	0.202797	0.433566	0.21702	0.112706	0.354148	0.100603	0.354148	0.527302	0.159106
Sphinganine-1-phosphate	0.818182	0.6	0.552448	0.671329	0.531469	0.594406	0.839161	0.00114311	0.0391629	0.0625115	0.0168315	0.0753623	0.0415215	0.000642826
Sphingosine-1-phosphate	0.636364	0.590909	0.454545	0.391608	0.629371	0.629371	0.643357	0.0260969	0.0430458	0.137658	0.208063	0.0283197	0.0283197	0.0240032
Sphingosine	0.79021	0.863636	0.671329	0.552448	0.51049	0.79021	0.706294	0.00222314	0.000294034	0.0168315	0.0625115	0.0899137	0.00222314	0.0102452
Galactosylsphingosine	0.391608	0.509091	0.27972	0.398601	0.370629	0.608392	0.251748	0.208063	0.0909465	0.378569	0.199335	0.235621	0.035806	0.429919
D-Glucose	0.286713	0.218182	0.034965	0.230769	0.167832	-0.013986	0.587413	0.366251	0.495721	0.914093	0.470532	0.602099	0.96559	0.0446093
Gluconolactone	0.741259	0.672727	0.902098	0.783217	0.454545	0.538462	0.734266	0.00580115	0.0165202	5.99786e-05	0.00258621	0.137658	0.0708943	0.00654349
Gluconic acid	0.503497	0.581818	0.846154	0.678322	0.405594	0.258741	0.622378	0.0951574	0.0471937	0.000521134	0.0153173	0.190836	0.416775	0.0306759
5-Keto-D-gluconate	0.72028	0.727273	0.832168	0.734266	0.398601	0.559441	0.783217	0.00823977	0.00735503	0.000785442	0.00654349	0.199335	0.0585895	0.00258621
D-Glucuronic Acid	0.741259	0.754545	0.741259	0.545455	0.412587	0.524476	0.587413	0.00580115	0.00456734	0.00580115	0.0666119	0.182564	0.0800194	0.0446093
L-Phenylalanine	-0.370629	-0.390909	0.181818	-0.013986	-0.370629	-0.41958	0.048951	0.235621	0.208949	0.571701	0.96559	0.235621	0.174519	0.879919
2-Phenylacetamide	-0.706294	-0.609091	-0.636364	-0.594406	-0.468531	-0.391608	-0.769231	0.0102452	0.0355359	0.0260969	0.0415215	0.124455	0.208063	0.00344645
Phenylacetic acid	0.657343	0.209091	0.300699	0.797203	0.664336	0.160839	0.426573	0.0201855	0.514279	0.34226	0.00190037	0.0184527	0.617523	0.1667
Phenylacetylglycine	-0.65035	-0.718182	-0.496503	-0.48951	-0.244755	-0.587413	-0.496503	0.0220342	0.00852007	0.100603	0.106252	0.443262	0.0446093	0.100603
Phenylpyruvic acid	-0.524476	-0.681818	-0.65035	-0.433566	-0.041958	-0.566434	-0.559441	0.0800194	0.0145991	0.0220342	0.159106	0.896986	0.0548421	0.0585895
Hydroxyphenylacetic acid	-0.258741	-0.427273	-0.58042	-0.272727	0.041958	-0.174825	0.013986	0.416775	0.16593	0.047856	0.391097	0.896986	0.586824	0.96559
L Tyrosine	-0.405594	-0.354545	-0.426573	-0.412587	-0.104895	-0.160839	-0.0629371	0.190836	0.258144	0.1667	0.182564	0.745609	0.617523	0.845931
Dopamine	0.160839	-0.0454545	0.0629371	-0.13986	-0.244755	0.265734	0.013986	0.617523	0.888447	0.845931	0.664633	0.443262	0.403833	0.96559
N-Acetyl-L-phenylalanine	0.020979	0.209091	0.048951	0.104895	0.251748	0.0979021	0.41958	0.948402	0.514279	0.879919	0.745609	0.429919	0.762122	0.174519
Phenylethylamine	-0.0559441	-0.363636	0.048951	0.174825	-0.20979	-0.496503	0.00699301	0.862898	0.245265	0.879919	0.586824	0.512841	0.100603	0.982792
Phenylacetaldehyde	-0.034965	-0.118182	-0.188811	-0.20979	-0.454545	0.216783	0.188811	0.914093	0.71451	0.556737	0.512841	0.137658	0.498556	0.556737

## Sheet: S4
Table S4 the measurement of Atherosclerosis index (AI).
class	sample	Time (weeks)	TC (mg/dl)	TG (mmol/L)	HDL-C (mmol/L)	LDL-C (mmol/L)	AI ((TC-HDL-C)/HDL-C)	GLU(mmol/L)
NC	P4	16	1.62	0.63	0.77	0.63	1.1039	3.94
NC	P14	16	1.79	0.45	0.95	0.64	0.884211	4.62
NC	P20	16	2.02	0.43	0.88	0.88	1.29545	4.43
NC	P25	16	1.9	0.43	0.81	0.8	1.34568	6
NC	P28	16	1.56	0.39	0.78	0.55	1	4.05
NC	P30	16	1.78	0.45	0.96	0.63	0.854167	4.67
Model	P3	16	9.55	0.17	1.71	5.62	4.5848	4.16
Model	P7	16	10.03	0.2	1.93	7.89	4.19689	6.66
Model	P23	16	19.05	0.23	2.17	11.34	7.7788	4.76
Model	P29	16	17.1	0.23	2.5	9.63	5.84	5.18
Model	P32	16	9.54	0.36	2.31	5.95	3.12987	4.88
Model	P43	16	10	0.44	2.66	5.2	2.7594	5.13
NC	P4	28	1.24	0.36	0.54	0.57	1.2963	5.05
NC	P14	28	1.61	0.34	0.75	0.74	1.14667	5.56
NC	P20	28	1.89	0.45	0.78	0.95	1.42308	3.9
NC	P25	28	2.36	0.63	0.73	1.52	2.23288	5.25
NC	P28	28	1.28	0.53	0.66	0.48	0.939394	6.17
NC	P30	28	1.7	0.66	0.8	0.8	1.125	7.02
Model	P3	28	9.16	0.29	2.15	5.66	3.26047	4.95
Model	P7	28	11.97	0.85	1.69	9.5	6.08	4.51
Model	P23	28	8.11	0.58	1.93	5.47	3.20207	6.23
Model	P29	28	12.21	0.43	2.37	8.78	4.1519	4.7
Model	P32	28	11.88	0.28	2.27	8.01	4.23348	6.47
Model	P43	28	12.71	0.37	1.92	9.45	5.61979	4.76

## Sheet: S5
Table S5 the outcomes of Correlation analysis between metabolites and Atherosclerosis index (AI).
Metabolites	Correlation coefficient	p value
(13E)-11a-Hydroxy-9,15-dioxoprost-13-enoic acid	0.083004	0.699798
(1S,2R,4S)-(-)-Bornyl acetate	0.228261	0.283364
(2R)-2-Hydroxy-3-(phosphonatooxy)propanoate	-0.391304	0.0586445
(2S,4S)-4-Hydroxy-2,3,4,5-tetrahydrodipicolinate	0.391304	0.0586445
(2Z,4S,5R)-2-Amino-4,5,6-trihydroxyhex-2-enoate	-0.18083	0.397779
(3R)-beta-Leucine	0.357708	0.0861318
(4Z,7Z,10Z,13Z,16Z,19Z)-Docosahexaenoic acid ethyl ester	0.386364	0.0621936
(9Z,12Z,15Z)-Octadecatrienoic acid	0.184783	0.387368
(R)-4-Hydroxymandelate	-0.306324	0.14544
(R)-5,6-Dihydrothymine	0.076087	0.723817
(S)-1-Phenylethanol	-0.283597	0.179294
(S)-Methylmalonic acid semialdehyde	-0.104743	0.626198
1-Aminocyclopropanecarboxylic acid	0.109684	0.609913
1-Arachidonoylglycerol	0.471344	0.0200704
1-Methyladenosine	-0.516798	0.00971574
1-Methylhistamine	0.0869565	0.686195
1-Methylhistidine	0.287549	0.173047
1-Methylnicotinamide	-0.428854	0.0365233
1-Naphthylamine	0.203557	0.34007
1-palmitoyl-dihydroxyacetone-phosphate	-0.143281	0.504187
1-palmitoylglycerophosphocholine	-0.04866	0.821363
1-Pyrroline-2-carboxylic acid	0.144269	0.50122
1,1-Dimethylbiguanide	0.106719	0.619663
1,3-Benzenediol	-0.338933	0.105199
10-Hydroxydecanoic acid	0.598814	0.00199054
10E,12Z-Octadecadienoic acid	-0.0948617	0.659276
11,12-EET	-0.0543478	0.80087
11,14,17-Eicosatrienoic acid	-0.316206	0.132242
12-Hydroxydodecanoic acid	0.561265	0.00432289
12-Keto-tetrahydro-leukotriene B4	-0.0108696	0.959797
12,13-DHOME	0.383399	0.064401
13-L-Hydroperoxylinoleic acid	0.0454545	0.832964
13(S)-HPOT	0.451581	0.0267507
13S-hydroxyoctadecadienoic acid	-0.432806	0.0346465
14,15-DiHETrE	-0.406126	0.0489293
14alpha-Hydroxy-5beta-cholest-7-ene-3,6-dione	0.125494	0.559025
16-Hydroxypalmitate	-0.189723	0.374575
16(R)-HETE	0.152174	0.477797
17a-Estradiol	0.193676	0.364517
1H-Indole-3-acetamide	0.158103	0.460603
2-(Methylamino)benzoic acid	-0.616601	0.00133257
2-Biphenylol	0.0770751	0.720369
2-Dehydropantoate	-0.342885	0.100947
2-Deoxyadenosine	0.286561	0.174594
2-Furancarboxaldehyde	-0.137352	0.522168
2-Furoate	0.575099	0.00328318
2-Heptanone	-0.0701581	0.744608
2-Hydroxy-2-ethylsuccinic acid	-0.262846	0.214644
2-Hydroxy-3-(4-hydroxyphenyl)propenoic acid	0.131423	0.54045
2-Hydroxyphenethylamine	-0.25	0.238722
2-Iminopropanoate	0.193676	0.364517
2-Keto-6-acetamidocaproate	0.329051	0.116404
2-Keto-glutaramic acid	0	1
2-Ketobutyric acid	0.219368	0.303047
2-Naphthylamine	-0.114625	0.593806
2-Oxo-4-methylthiobutanoic acid	-0.0968379	0.652608
2-Oxoarginine	0.465415	0.0219139
2-Phenylacetamide	-0.575099	0.00328318
2-Phenylethanol	0.0592885	0.78317
2-Pyrocatechuic acid	0.393281	0.0572694
2-Pyrrolidinone	0.110672	0.606677
2,22-Dideoxy-3-dehydroecdysone	0.379447	0.0674371
2,3-Butanediol	0.0909091	0.672687
2,4-Dihydroxyacetophenone	-0.12747	0.552801
2,6-Dihydroxy-4-methoxyacetophenone	-0.314229	0.13481
2(3H)-Benzothiazolethione	0.00197628	0.992688
3-(2-Hydroxyphenyl)propanoic acid	0.261858	0.216436
3-(4-Hydroxyphenyl)pyruvate	0.13834	0.51915
3-Amino-4-hydroxybenzoate	-0.215415	0.31206
3-Dehydro-2-deoxyecdysone	0.740119	3.56021e-05
3-Dehydroshikimate	-0.150198	0.4836
3-Epiecdysone	-0.376482	0.0697851
3-Hydroxy-5-methyl-L-tyrosine	0.166008	0.438188
3-Hydroxyanthranilic acid	0.0721344	0.737658
3-Hydroxyphenylacetic acid	0.0266798	0.901515
3-Indoleacetonitrile	0.149209	0.486515
3-Indoleacrylate	-0.440711	0.0311228
3-Methyl-L-tyrosine	0.33004	0.115246
3-Methyladenine	0.162055	0.449322
3-Methyloxindole	-0.212451	0.318926
3-Methylthiopropionic acid	-0.12747	0.552801
3,4-Dihydroxybenzoate	0.148221	0.489438
3,4-Dihydroxymandelic acid	0.383399	0.064401
3,4-Dihydroxyphenylacetaldehyde	-0.013834	0.948845
3,4-Dihydroxyphenylglycol	0.0612648	0.776119
3,4-Dihydroxyphenylpropanoate	-0.245059	0.248436
3,4-Methylenedioxyamphetamine	-0.0306324	0.887009
3beta,5beta-Ketotriol	0.304348	0.148188
4-(2-Aminophenyl)-2,4-dioxobutanoic acid	0.386364	0.0621936
4-Acetamido-2-aminobutanoic acid	-0.0227273	0.916051
4-Acetamidobutanoic acid	-0.63834	0.00078906
4-Aminopyridine	-0.288538	0.171509
4-Hydroxy-2-quinolone	-0.663043	0.000413754
4-Hydroxy-5-phenyltetrahydro-1,3-oxazin-2-one	0.29249	0.165454
4-Hydroxycinnamic acid	-0.468379	0.0209758
4-Hydroxycinnamoylagmatine	-0.37253	0.0730122
4-Hydroxyphenylacetaldehyde	-0.0523715	0.807977
4-Hydroxyproline	-0.258893	0.221872
4-Hydroxystyrene	0.253953	0.231132
4-Methylbenzaldehyde	-0.109684	0.609913
4-Oxoglutaramate	-0.0701581	0.744608
4-Oxoproline	0.0602767	0.779643
4-Pyridoxic acid	-0.496047	0.013691
4-Quinolinecarboxylic acid	0.130435	0.543526
4,5-Dihydroorotic acid	-0.145257	0.498261
5-Acetamidovalerate	0.209486	0.325883
5-Aminopentanoic acid	0.582016	0.00284834
5-Aminosalicylate	0.076087	0.723817
5-Hydroxyindoleacetaldehyde	-0.062253	0.7726
5-Hydroxyindoleacetic acid	0.250988	0.236809
5-Hydroxymethyl-2-furancarboxaldehyde	-0.0335968	0.876153
5-Hydroxypentanoic acid	0.229249	0.281228
5-Keto-D-gluconate	0.617589	0.00130228
5-Methyl-2-furancarboxaldehyde	-0.0978261	0.649284
5-Methylcytosine	0.155138	0.469159
5-Methylthioadenosine	0.424901	0.0384797
5,6-Dihydro-5-fluorouracil	-0.00494071	0.98172
5,7-Dihydroxyflavone	-0.062253	0.7726
6-Hydroxyhexanoic acid	0.332016	0.112955
6-Hydroxynicotinic acid	0.158103	0.460603
6-Ketoprostaglandin E1	0.0612648	0.776119
6-Methylmercaptopurine	0.281621	0.182475
6-Phosphogluconic acid	-0.00296443	0.989032
6-Thiourate	0.637352	0.000808771
6beta-Hydroxytestosterone	-0.0612648	0.776119
8-Amino-7-oxononanoate	-0.0721344	0.737658
8-Hydroxyquinoline	-0.129447	0.54661
9,10-12,13-Diepoxyoctadecanoate	0.0820158	0.703213
9,10-DHOME	0.0563241	0.793778
9,10-Epoxyoctadecenoic acid	-0.0889328	0.679429
9,12,13-TriHOME	-0.620553	0.00121492
9(S)-HPODE	0.466403	0.0215975
Acetaminophen	0.41502	0.0437338
Acetoacetic acid	0.139328	0.51614
Acetylcholine	-0.253953	0.231132
Acetylcholine chloride	-0.00197628	0.992688
Acetylcysteine	-0.141304	0.510147
Acetylphosphate	-0.250988	0.236809
Adenine	-0.041502	0.847315
Aesculetin	-0.248024	0.242577
Allantoin	0.273715	0.195587
Allocholic acid	0.467391	0.0212848
allopurinol	-0.0968379	0.652608
Alpha-D-Glucose	0.0128458	0.952495
alpha-D-Mannose	-0.311265	0.138728
alpha-Ketoisovaleric acid	-0.399209	0.0532934
Alprazolam	0.263834	0.212862
Aminoadipic acid	-0.0928854	0.665969
Aminocaproic acid	0.0612648	0.776119
Ammeline	-0.0444664	0.836547
Aniline	0.00889328	0.967102
Anserine	0.161067	0.452128
Antiarol	0.184783	0.387368
Apigenin	-0.119565	0.577882
Arachidic acid	-0.25	0.238722
Arachidonic acid	0.194664	0.362028
Ascorbate	0.340909	0.103057
Aspartame	-0.777668	7.74842e-06
Asymmetric dimethylarginine	0.158103	0.460603
Avermectin A1b aglycone	0.437747	0.032409
Azelaic acid	0.187747	0.379663
Baclofen	0.162055	0.449322
Baicalin	0.0188682	0.930268
Benzaldehyde	0.793478	3.72764e-06
Benzoate	-0.711462	9.69749e-05
beta-Alanine	0.146245	0.495312
beta-Alanyl-L-arginine	0.231225	0.276987
beta-D-Fructose 6-phosphate	0.284585	0.177718
Beta-Glycerophosphoric acid	0.00494071	0.98172
Betaine	0.270751	0.200666
Biochanin A	-0.311265	0.138728
Biopterin	-0.763834	1.40308e-05
Biotin	-0.0928854	0.665969
Caffeic acid	-0.281621	0.182475
Capsidiol	0.230237	0.279102
Carnosine	-0.297431	0.158096
Catechol	0.282609	0.180879
Chavicol	0.802372	2.4017e-06
Chenodeoxycholic acid	0.279644	0.185694
Cholesterol sulfate	0.37253	0.0730122
Choline	0.763834	1.40308e-05
Cinnamaldehyde	-0.167984	0.432677
cis-Aconitate	0.33004	0.115246
Citraconic acid	-0.048419	0.822234
Citramalic acid	0.104743	0.626198
Citric acid	0.537549	0.00674794
Citrulline	-0.0256917	0.905146
Creatine	0.0928854	0.665969
Creatinine	-0.266798	0.207576
Curcumin	0	1
Cyanuric acid	0.123518	0.56528
Cyclopeptine	-0.291502	0.166953
Cycloserine	0.153162	0.474909
Cyromazine	-0.726285	5.86412e-05
Cysteine-S-sulfate	0.0800395	0.710059
Cytidine	0.0177866	0.934257
Cytosine	-0.433794	0.0341895
D-Fructose	0.112648	0.600227
D-Galactose	-0.119565	0.577882
D-Glucose	-0.201581	0.344879
D-Glucuronic Acid	0.659091	0.000460553
D-Glucurono-6,3-lactone	-0.663043	0.000413754
D-Gulono-1,4-lactone	-0.0266798	0.901515
D-Mannose	0.000988142	0.996344
D-Octopine	0.232213	0.274881
D-Ribose	-0.29249	0.165454
D-Xylitol	0.0879447	0.682809
D-Xylonate	-0.110672	0.606677
D-Xylono-1,4-lactone	-0.100791	0.63935
D-Xylono-1,5-lactone	0.218379	0.305285
D-Xylose	0.296443	0.159549
Dehydroepiandrosterone	0.54249	0.00616619
Dehydroepiandrosterone sulfate	-0.468379	0.0209758
Dehypoxanthine futalosine	0.543478	0.00605502
Deoxycholic acid	0.655138	0.000511867
Deoxycytidine	0.041502	0.847315
Deoxyinosine	0.613636	0.00142709
Deoxyuridine	-0.401186	0.0520168
Dethiobiotin	-0.00889328	0.967102
Diaminopimelic acid	-0.0671937	0.755071
Dibutyl phthalate	0.337945	0.106282
Diethylphosphoric acid	-0.109684	0.609913
Dihydrotestosterone	0.055336	0.797322
Dihydrouracil	0.296443	0.159549
Dimethyl sulfone	0.041502	0.847315
Dimethylglycine	0.113636	0.597013
Docosatetraenoyl Ethanolamide	0.233202	0.272786
Dodecanedioic acid	0.442688	0.0302882
Dodecanoic acid	-0.255929	0.227398
Dopamine	0.0543478	0.80087
Ectoine	0.579051	0.00302831
Enoxacin	0.0938735	0.662619
Ergosta-5,7,22,24(28)-tetraen-3beta-ol	0.335968	0.108473
Erucic acid	-0.314229	0.13481
Estradiol-17beta 3-sulfate	-0.33004	0.115246
Estrone sulfate	-0.027668	0.897885
Ethirimol	0.0316206	0.883388
Ethylmethylacetic acid	-0.0247036	0.908779
Eucalyptol	-0.327075	0.118745
FMLP	-0.0978261	0.649284
Folic acid	-0.27668	0.190597
Formiminoglutamic acid	-0.152174	0.477797
Galactosylsphingosine	0.728261	5.47055e-05
Gallic acid	0.137352	0.522168
gamma-Aminobutyric acid	0.0612648	0.776119
gamma-Glutamyl-beta-aminopropiononitrile	-0.0721344	0.737658
gamma-Glutamylalanine	0.384387	0.0636587
gamma-Glutamylcysteine	-0.0247036	0.908779
gamma-L-Glutamyl-L-2-aminobutyrate	0.221344	0.298602
Gemfibrozil	0.290514	0.168462
Gentamicin C1a	-0.0583004	0.786702
Gentisic acid	-0.161067	0.452128
Glucaric acid	0.539526	0.00650997
Gluconic acid	0.616601	0.00133257
Gluconolactone	0.740119	3.56021e-05
Glucosamine	0.105731	0.622927
Glutaric acid	0.18083	0.397779
Glutethimide	-0.175889	0.41101
Glyceric acid	0.437747	0.032409
Glycerophosphocholine	0.70751	0.000110329
Glycochenodeoxycholic acid	0.0375494	0.861713
Glycocholic acid	-0.588933	0.00246333
Glycyl-leucine	0.346838	0.0968241
Guanidinosuccinic acid	0.137352	0.522168
Guanine	-0.0158103	0.941549
Guanosine	-0.0286561	0.894258
Gyromitrin	0.00197628	0.992688
Heptanoic acid	-0.0770751	0.720369
Hippuric acid	-0.552372	0.00512785
Homocitrulline	0.503953	0.0120433
Homovanillic acid	-0.302372	0.150973
Hydroquinone	-0.013834	0.948845
Hydroxyindole	-0.642292	0.000714296
Hydroxykynurenine	0.0731225	0.73419
Hydroxyphenyllactic acid	0.0434783	0.840133
Hypoxanthine	0.219368	0.303047
Imidazol-5-yl-pyruvate	0.048419	0.822234
Indican	0.126482	0.555909
Indole	-0.151186	0.480694
Indole-3-acetate	0.333004	0.111822
Indoleglycerol phosphate	-0.0108696	0.959797
Indolelactic acid	-0.514822	0.0100474
Indolepyruvate	-0.592885	0.00226389
Inosine	0.013834	0.948845
Isocitric acid	0.198617	0.352169
Isoetharine	-0.263834	0.212862
Isoferulic acid	-0.674901	0.00029718
Isopropylparaben	-0.788538	4.71612e-06
Isoquinoline	-0.772727	9.62368e-06
Isorhamnetin	-0.339921	0.104124
Jasmonic acid	-0.514822	0.0100474
Kaempferide	0.782609	6.20441e-06
Ketoleucine	-0.15415	0.47203
Kynurenic acid	-0.662055	0.000425049
Kyotorphin	-0.485178	0.0162544
L-2-Hydroxyglutaric acid	-0.124506	0.562148
L-Arginine	0.192688	0.367017
L-Arogenate	0.0533597	0.804421
L-Asparagine	-0.0770751	0.720369
L-Aspartate-semialdehyde	0.22332	0.294197
L-Aspartic acid	-0.406126	0.0489293
L-Carnitine	-0.0563241	0.793778
L-Dopa	0.0237154	0.912414
L-erythro-4-Hydroxyglutamate	-0.055336	0.797322
L-Erythrulose	0.105731	0.622927
L-Glutamic acid	0.183794	0.389956
L-Glutamine	-0.00790514	0.970756
L-Histidine	0.23913	0.260428
L-Homophenylalanine	-0.732213	4.75241e-05
L-Iditol	0.0513834	0.811536
L-Isoleucine	0.0750988	0.727269
L-Kynurenine	0.083004	0.699798
L-Lactic acid	0.0296443	0.890633
L-Leucine	0.0108696	0.959797
L-Lysine	-0.0494071	0.818665
L-Malic acid	0.374506	0.0713848
L-Methionine	0.0167984	0.937902
L-Methionine S-oxide	-0.0770751	0.720369
L-Olivosyl-oleandolide	0.711462	9.69749e-05
L-Phenylalanine	-0.511858	0.0105624
L-Prolinamide	-0.48913	0.0152804
L-Proline	-0.172925	0.419064
L-Serine	0.150198	0.4836
L-Theanine	-0.43083	0.0355751
L-threo-3-Methylaspartate	0.0217391	0.919689
L-Threonine	-0.289526	0.169981
L-Tryptophan	-0.141304	0.510147
L-Tyrosine	-0.383399	0.064401
L-Valine	0.359684	0.0842871
Labetalol	-0.323123	0.123532
Lipoxin B4	0.0968379	0.652608
LysoPA(16:0/0:0)	-0.23419	0.270701
m-chlorophenylpiperazine (m-CPP)	0.56917	0.00369938
m-Coumaric acid	0.0918972	0.669325
m-Cresol	-0.0177866	0.934257
Maleamate	0.317194	0.130971
Maleic acid	0.0444664	0.836547
Maleimide	0.151186	0.480694
Maltol	-0.0701581	0.744608
Mandelic acid	0.297431	0.158096
Mannitol	-0.455534	0.0252889
Melibiitol	-0.639328	0.000769764
Mesaconate	-0.320158	0.127212
meso-2,6-Diaminoheptanedioate	0.184783	0.387368
Metaxalone	-0.256917	0.225546
Methyl (indol-3-yl)acetate	-0.599802	0.00194784
Methyl beta-D-galactoside	-0.132411	0.537383
Methyl isobutyl ketone	-0.100791	0.63935
Methyl jasmonate	0.0187747	0.930613
Methyleugenol	0.316206	0.132242
Metoclopramide	0.110672	0.606677
Mifepristone	0.405138	0.0495351
Milrinone	-0.382411	0.06515
Mitragynine	0.409091	0.0471466
Muramic acid	-0.392292	0.0579538
myo-Inositol	0.13834	0.51915
Myristic acid	-0.364625	0.0798054
N-Acetyl-a-neuraminic acid	-0.343874	0.0999044
N-Acetyl-D-glucosamine	-0.00988142	0.963449
N-Acetyl-L-phenylalanine	0.126482	0.555909
N-Acetylglutamic acid	0.5	0.0128454
N-Acetylneuraminic acid	-0.0326087	0.87977
N-Acetylornithine	0.166008	0.438188
N-Acetylserotonin	0.114625	0.593806
N-Alpha-acetyllysine	-0.116601	0.587414
N-Butyryl-L-homoserine lactone	0.158103	0.460603
N-Formyl-L-glutamic acid	-0.511858	0.0105624
N-Formyl-L-methionine	0.0128458	0.952495
N-Glycolylneuraminic acid	0.020751	0.923329
N-Methyltyramine	0.0167984	0.937902
N,N-Diethyl-m-toluamide	0.136364	0.525194
N(6)-Methyllysine	-0.0681818	0.751579
N2-Acetylgentamicin C1a	0.0988142	0.645966
N3-Fumaroyl-L-2,3-diaminopropanoate	-0.0158103	0.941549
N6-Acetyl-L-lysine	0.386364	0.0621936
Nandrolone	-0.408103	0.0477351
Niacinamide	-0.157115	0.463446
Nicotinic acid	-0.286561	0.174594
Nicotinuric acid	-0.426877	0.0374914
Norepinephrine	-0.0464427	0.829384
O-Acetyl-L-homoserine	0.410079	0.0465638
O-Acetylcarnitine	-0.245059	0.248436
o-Cresol	-0.684783	0.000222995
O-Phosphoethanolamine	0.425889	0.037983
o-Toluate	0.379447	0.0674371
Oleic acid	-0.055336	0.797322
Olopatadine	-0.00790514	0.970756
Ornithine	-0.396245	0.0552537
Oxoadipic acid	-0.163043	0.446524
p-Aminobenzoic acid	0.48419	0.0165057
p-Cresol	-0.521739	0.00892607
p-Hydroxyphenylacetic acid	-0.597826	0.00203404
p-Octopamine	-0.19664	0.357078
Palmitic acid	0.412055	0.0454151
Pantothenic acid	0.37747	0.0689956
Parapyruvate	0.0108696	0.959797
Pelargonic acid	0.331028	0.114096
Pentadecanoic acid	-0.211462	0.321235
Pentostatin	0.370553	0.0746677
Perillyl alcohol	0.119565	0.577882
Phenol	-0.237154	0.264507
Phenyl acetate	-0.290514	0.168462
Phenylacetaldehyde	-0.00790514	0.970756
Phenylacetic acid	0.327075	0.118745
Phenylacetylglycine	-0.640316	0.000750877
Phenylethylamine	-0.328063	0.11757
Phenyllactate	-0.215415	0.31206
Phenylpyruvic acid	-0.528656	0.0079106
Phosphorylcholine	0.299407	0.155219
Picolinic acid	-0.524704	0.00847837
Pimelic acid	0.20751	0.330572
Pipecolic acid	0.0454545	0.832964
Piperidine	-0.0918972	0.669325
Porphobilinogen	-0.392292	0.0579538
Praziquantel	0.331028	0.114096
Primidone	0.06917	0.748091
Propionylcarnitine	-0.151186	0.480694
Prostaglandin D2	-0.0790514	0.71349
Prostaglandin E3	-0.420949	0.040518
Prostaglandin F2a	0.354743	0.0889555
Prostaglandin H2	0.291502	0.166953
Protoporphyrinogen IX	0.75	2.44532e-05
Pseudouridine	-0.0652174	0.762069
Pyridoxal phosphate	0.184783	0.387368
Pyridoxamine	-0.539526	0.00650997
Pyridoxamine 5-phosphate	0.306324	0.14544
Pyridoxine	0.13834	0.51915
Pyrimidodiazepine	0.279644	0.185694
Pyroglutamic acid	0.378458	0.068213
Pyrrolidonecarboxylic acid	-0.293478	0.163963
Pyruvic acid	-0.376482	0.0697851
Quassin	-0.356719	0.0870655
Quercetin	0.20751	0.330572
Quinaldic acid	-0.142292	0.507162
Quinate	-0.348814	0.0948102
Quinolinic acid	-0.343874	0.0999044
Retinol	-0.116601	0.587414
Riboflavin	0.328063	0.11757
Ribose 1,5-bisphosphate	-0.259881	0.22005
S-Adenosylhomocysteine	-0.401186	0.0520168
S-Adenosylmethionine	0.23419	0.270701
S-Carboxymethyl-L-cysteine	0.211462	0.321235
Saccharopine	0.027668	0.897885
Salicylic acid	-0.619565	0.00124346
Salicyluric acid	-0.593874	0.00221623
Sarcosine	0.316206	0.132242
Scopoletin	-0.768775	1.14024e-05
Se-Methylselenocysteine	-0.0395257	0.854508
Sebacic acid	0.26581	0.209328
Serotonin	0.020751	0.923329
Shikimate 3-phosphate	-0.674901	0.00029718
Shikimic acid	0.182806	0.392554
Skatole	-0.114625	0.593806
Sodium deoxycholate	-0.216403	0.309791
Sorbitol	-0.0523715	0.807977
Spermidine	-0.298419	0.156653
Sphinganine	-0.121542	0.571566
Sphinganine 1-phosphate	0.777668	7.74842e-06
Sphingosine	0.596838	0.00207835
Sphingosine 1-phosphate	0.506917	0.0114691
Stearic acid	0.456522	0.0249337
Stearidonic acid	-0.258893	0.221872
Succinic acid	-0.0108696	0.959797
Succinic acid semialdehyde	-0.0948617	0.659276
Taurine	0.155138	0.469159
Testosterone	0.301383	0.152379
Threonic acid	0.0247036	0.908779
Thymidine	-0.428854	0.0365233
Thymine	-0.497036	0.0134754
Thyroxine	-0.770751	1.04797e-05
Toluate	0.0148221	0.945196
trans-Cinnamate	-0.0474308	0.825807
trans-Ferulic acid	0.177866	0.405689
trans-trans-Muconic acid	0.0711462	0.741131
Tranylcypromine	-0.829051	5.5631e-07
Trioxsalen	0.402174	0.0513875
Tryptophan	0.299407	0.155219
Tryptophanol	-0.0731225	0.73419
Tyrosol	-0.245059	0.248436
Undecanoic acid	-0.320158	0.127212
Uracil	-0.328063	0.11757
Uracil 5-carboxylate	-0.182806	0.392554
Ureidopropionic acid	0.416008	0.0431844
Uric acid	0.626482	0.00105518
Uridine	-0.253953	0.231132
Urocanic acid	0.0108696	0.959797
Ursodeoxycholic acid	0.104743	0.626198
Vanillylmandelic acid	-0.128458	0.549702
Xanthine	-0.63834	0.00078906
Xanthosine	0.16502	0.440958
Yohimbine	-0.589921	0.00241212
Zingerone	0.262846	0.214644
